# Supplementary material for: A Colorimetric Ag+ Probe for Food Real-Time Visual Monitoring
Source: Nanomaterials (Basel). 2022 Apr 19;12(9):1389. doi: 10.3390/nano12091389 (PMC9101572; doi:10.3390/nano12091389)
Supplement: Supplementary file 1 [file nanomaterials-12-01389-s001.zip]

Archive with 1 entries (1 files):
- nanomaterials-1669999-supplementary.pdf
